# Supplementary material for: Pathogenic Effects of Mineralocorticoid Pathway Activation in Retinal Pigment Epithelium
Source: Int J Mol Sci. 2021 Sep 5;22(17):9618. doi: 10.3390/ijms22179618 (PMC8431771; doi:10.3390/ijms22179618)
Supplement: Supplementary file 1 [file ijms-22-09618-s001.zip]

Archive with 1 entries (1 files):
- ijms-1338421-supplementary.pdf
